# Supplementary material for: Analysis of the Codon Usage Bias Pattern in the Chloroplast Genomes of Chloranthus Species (Chloranthaceae)
Source: Genes (Basel). 2025 Feb 2;16(2):186. doi: 10.3390/genes16020186 (PMC11855406; doi:10.3390/genes16020186)
Supplement: Supplementary file 1 [file genes-16-00186-s001.zip]

Archive with 1 entries (1 files):
- genes-3433189-supplementary.pdf
